# Supplementary material for: The oral microbiome profile of Pakistani infants characterized by 16S rRNA amplicon sequencing
Source: Data Brief. 2026 Jan 7;64:112449. doi: 10.1016/j.dib.2026.112449 (PMC12855591; doi:10.1016/j.dib.2026.112449)
Supplement: Supplementary file 1 [file mmc1.xlsx]

## Sheet: Sheet1
General Information		Sociodemogrpahic Characteristics					Mother related factors including health, ante-natal and post-natal care characteristics														Infant Related Factors
Sample Name	library_ID	Family size based on HH members:1=1-4; 2=2=5-9; 3= ≥10	Father education categories: 0=no formal education, 1= Primary level education, 2= High school, 3=College & University level	Profession categories: 1=Agriculture, 2= Siklled worker, 3=Non-skilled worker	IncomeCat: 1= <20000 PKR, 2= ≥20000 PKR	Source of drinking water	Mother age categories: 1=<30; 2=≥30	Mothe education categories: 0=no formal education, 1= Primary level education, 2= High school, 3=College & University level	ANCProvider	ANCplace	At least 4 ANC visitits during pregnancy? 0/No, 1/Yes	Iron supplementation during pregnancy?	Antibiotic use during pregnancy?	MultiVitamins use during pregnancy?	Delivery Mord; 1=Normal, 2= C-Section	Breast feeding within one hours?	Used any supplements after delivery?	Antibiotics use after deliversy	Dietray diversity scores (0-10)	Mother nutritional status based on WHO cut off for BMI in Asian women. Underweight=<18.5; Normal=18.5-22.9; overweigth=23-27.5. obese ≥ 27.5	Infant Gender	Underweight:0/No, 1/Yes	Diarrhea since last visit; 0/No, 1/Yes	RTI since last visit	Antiobitics use since last visit: 0/No, 1/Yes	Bottle Feeding. children 0–23 months of age who were fed from a bottle with a nipple during the previous day. O/No, 1/yes
Month0 Participant 1	AB01	2	2	3	2	Spring water	2	0	Gynaecologist	Private hospital	1	1	0	1	1	0	1	0	3	Overweight	Femaie	0	0	1	1	0
Month0 Participant2a	AB02a	2	2	3	1	Spring water	1	0	Gynaecologist	Government hospital	1	1	1	1	2	0	0	0	3	Overweight	Female	0	0	0	0	0
Month0 Participant2b	AB02b	2	2	3	1	Spring water	1	0	Gynaecologist	Government hospital	1	1	1	1	2	0	0	0	3	Overweight	Male	0	1	1	1	0
Month0 Participant 3	AB03	3	3	3	2	Spring water	2	2	Nurse	Private hospital	1	1	0	1	1	1	0	0	2	Normal weight	Male	0	0	0	0	0
Month0 Participant 4	AB04	2	2	3	1	Covered well	1	1	Gynaecologist	Government hospital	0	1	1	0	1	0	0	0	2	Normal weight	Male	0	0	0	0	0
Month0 Participant 5	AB05	2	2	3	2	Spring water	2	0	Gynaecologist	Private hospital	0	1	0	1	1	1	0	0	2	Normal weight	Male	0	0	1	0	0
Month0 Participant 6	AB06	2	2	1	2	Spring water	1	0	Gynaecologist	Private hospital	0	1	0	1	1	1	0	0	3	Normal weight	Male	0	0	0	0	1
Month0 Participant 7	AB07	2	0	1	2	Spring water	2	0	Gynaecologist	Government hospital	0	1	0	0	1	0	0	0	1	Normal weight	Female	0	0	0	0	0
Month0 Participant 8	AB08	2	0	3	2	Other	2	0	Nurse	Private hospital	1	0	0	0	1	0	0	0	2	Normal weight	Female	0	0	1	1	1
Month0 Participant 9	AB09	3	2	3	2	Spring water	2	0	Gynaecologist	Private hospital	1	1	1	1	1	1	0	1	3	Obese	Male	0	0	0	0	0
Month0 Participant 11	AB11	1	3	2	2	Covered well	1	2	Gynaecologist	Government hospital	1	1	1	1	1	1	1	1	3	Overweight	Male	0	1	1	1	0
Month0 Participant 12	AB12	2	0	2	2	Spring water	1	0	Nurse	Private hospital	1	0	0	0	1	1	0	0	1	Overweight	Female	0	0	0	0	0
Month0 Participant 14	AB14	2	2	2	2	Spring water	2	2	Nurse	Private hospital	0	1	1	1	1	1	0	1	3	Normal weight	Male	0	0	1	1	1
Month0 Participant 15	AB15	2	2	3	2	Municipal/piped water	2	1	Gynaecologist	Private hospital	1	1	1	1	1	1	0	0	2	Overweight	Female	0	0	0	0	1
Month0 Participant 16	AB16	1	3	2	2	Covered well	1	2	Gynaecologist	Private hospital	1	1	1	1	2	1	0	1	2	Obese	Male	0	1	1	1	1
Month0 Participant 17	AB17	2	2	3	2	Covered well	1	1	Gynaecologist	Private hospital	1	1	1	1	1	1	1	1	3	Obese	Female	0	1	1	1	0
Month0 Participant 18	AB18	2	2	2	2	Covered well	2	0	Gynaecologist	Private hospital	0	0	1	0	1	0	0	0	3	Obese	Male	0	1	0	0	1
Month0 Participant 19	AB19	2	2	3	2	Spring water	2	0	Gynaecologist	Government hospital	0	1	0	1	1	1	0	0	2	Overweight	Female	0	0	1	1	1
Month0 Participant 22	AB22	1	2	3	1	Spring water	1	1	Nurse	Home	0	0	0	1	1		0	1	2	Obese	Male	0	1	0	0	0
Month0 Participant 23	AB23	3	3	3	1	Hand pump	1	0	Gynaecologist	Government hospital	1	1	0	1	1		1	0	1	Overweight	Female	0	1	0	0	1
Month0 Participant 26	AB26	2	3	2	1	Covered well	2	1	Gynaecologist	Government hospital	1	1	1	1	1	0	0	0	3	Overweight	Male	0	1	1	1	1
Month0 Participant 27	AB27	2	3	2	1	Covered well	2	3	Gynaecologist	Private hospital	0	1	0	1	1	1	0	1	3	Overweight	Female	0	0	1	1	0
Month0 Participant 28	AB28	2	3	2	1	Covered well	2	3	Nurse	Private hospital	1	1	0	1	1	0	1	1	3	Obese	Male	0	1	0	1	0
Month0 Participant 29	AB29	1	2	2	2	Hand pump	1	2	Gynaecologist	Private hospital	1	1	1	1	1	1	0	0	2	Underweight	Male	0	1	1	1	1
Month0 Participant 30	AB30	2	3	2	2	Municipal/piped water	2	2	Gynaecologist	Private hospital	1	1	1	1	1	0	1	1	0	Normal weight	Male	0	1	0	0	0
Month0 Participant 31	AB31	2	0	1	1	Spring water	2	0				0	0	0	2	0	0	0	2	Underweight	Female	0	0	0	0	0
Month0 Participant 32	AB32	2	0	3	1	Spring water	2	0	Nurse	Private hospital	1	0	0	0	1	0	0	0	0	Obese	Female	0	0	0	0	0
Month0 Participant 33	AB33	3	0	1	1	Spring water	1	0	Nurse	Private hospital	0	0	0	0	1	0	0	0	3	Overweight	Female	0	0	0	0	1
Month0 Participant 34	AB34	2	0	3	1	Spring water	2	0	Other Doctor	Home	1	0	0	0	1	1	0	0	3	Normal weight	Female	0	1	0	0	0
Month0 Participant 36	AB36	1	0	3	1	Spring water	1	0	Gynaecologist	Private hospital	0	0	1	0	1	0	0	0	4	Underweight	Female	0	1	0	0	0
Month0 Participant 37	AB37	2	0	3	1	Spring water	2	0	Lady health worker (LHW)	Home	0	1	1	0	1	1	0	1	2	Obese	Male	0	1	0	1	0
Month0 Participant 38	AB38	1	0	3	1	Spring water	1	0	Gynaecologist	Private hospital	0	1	0	1	1	0	0	0	2	Underweight	Female	0	1	0	0	0
Month0 Participant 39	AB39	1	0	3	1	Spring water	1	0	Gynaecologist	Private hospital	0	1	1	1	1	1	0	0	2	Overweight	Female	0	1	1	1	0
Month0 Participant 40	AB40	2	0	3	1	Spring water	1	0	Gynaecologist	Government hospital	1	0	0	1	2	0	1	0	4	Normal weight	Female	0	0	1	0	0
Month0 Participant 41	AB41	1	2	3	2	Hand pump	1	2	Gynaecologist	Private hospital	1	1	1	1	1	0	1	0	3	Overweight	Male	0	1	0	0	0
Month0 Participant 42	AB42	2	0	3	2	Spring water	2	0	Gynaecologist	Private hospital	0	1	1	0	1	0	0	1	2	Normal weight	Female	0	1	1	0	1
Month0 Participant 43	AB43	2	3	3	2	Covered well	2	2	Gynaecologist	Government hospital	0	1	1	1	1	1	1	1	3	Normal weight	Male	1	0	1	1	0
Month0 Participant 45	AB45	1	2	3	1	Covered well	1	1	Gynaecologist	Government hospital	0	1	1	1	1	0	1	1	3	Normal weight	Female	0	0	1	0	1
Month0 Participant 46	AB46	2	0	3	2	Spring water	2	0	Gynaecologist	Private hospital	1	1	1	0	1	0	0	0	2	Normal weight	Male	0	0	0		0
Month0 Participant 47	AB47	2	0	3	1	Spring water	1	0	Other Doctor	Private hospital	0	1	1	1	1	0	0	1	2	Overweight	Male	0	0	0	1	0
Month0 Participant 48	AB48	1	0	3	1	Spring water	1	0	Lady health worker (LHW)	Private hospital	1	1	1	1	1	0	0	0	4	Normal weight	Female	0	1	1	0	0
Month0 Participant 50	AB50	2	0	3	2	Spring water	2	0	Gynaecologist	Private hospital	0	1	1	0	1	1	0	0	3	Normal weight	Male	1	0	0	0	0
Month0 Participant 51	AB51	2	0	1	2	Spring water	2	0	Gynaecologist	Private hospital	1	1	0	1	1	1	0	0	1	Normal weight	Male	0	1	0	0	0
Month0 Participant 52	AB52	2	0	3	1	Spring water	2	0	Gynaecologist	Private hospital	1	1	1	1	1	0	1	0	2	Underweight	Female	0	1	1	0	0
Month0 Participant 53	AB53	3	2	3	1	Spring water	2	0	Gynaecologist	Government hospital	0	0	0	0	1	0	0	0	2	Overweight	Female	0	1	1	0	0
Month0 Participant 54	AB54	1	0	3	1	Spring water	1	2	Gynaecologist	Private hospital	0	1	1	1	1	0	1	1	3	Overweight	Male	0	0	1	0	0
Month0 Participant 55	AB55	1	0	3	1	Spring water	1	0	Gynaecologist	Private hospital	1	1	0	1	1	1	0	0	3	Normal weight	Female	1	1	1	0	0
Month0 Participant 56	AB56	1	0	3	2	Municipal/piped water	1	0	Gynaecologist	Private hospital	0	1	1	1	1	0	0	0	2	Underweight	Female	1	1	0	0	0
Month0 Participant 57	AB57	2	0	2	1	Municipal/piped water	1	0	Gynaecologist	Private hospital	1	1	0	1	1	1	0	0	3	Normal weight	Male	0	0	1	0	1
Month0 Participant 59	AB59	2	2	2	1	Spring water	1	1	Gynaecologist	Private hospital	1	1	1	1	1	1	1	1	4	Overweight	Male	1	0	0	0	0
Month0 Participant 60	AB60	3	0	3	1	Spring water	2	0	Nurse	Private hospital	0	0	1	0	1	0	0	0	2	Normal weight	Male	0	0	1	1	0
Month0 Participant 61	AB61	1	0	3	1	Spring water	1	0	Other Doctor	Government hospital	0	0	0	0	1	1	0	0	3	Normal weight	Male	1	1	0	1	1
Month0 Participant 63	AB63	2	0	3	1	Spring water	2	0	Gynaecologist	Private hospital	0	0	1	0	1	1	0	0	2	Underweight	Female	0	0	0	1	0
Month0 Participant 64	AB64	2	0	2	1	Spring water	2	0	Gynaecologist	Private hospital	0	0	1	0	1	1	0	1	2	Normal weight	Female	0	1	1	0	1
Month0 Participant 66	AB66	1	1	3	1	Spring water	1	0	Gynaecologist	Private hospital	1	1	1	1	1	1	1	1	2	Normal weight	Male	0	0	0	0	1
Month0 Participant 67	AB67	2	0	2	1	Spring water	2	0	Gynaecologist	Private hospital	1	1	1	1	1	1	0	0	3	Underweight	Female	0	1	0	1	0
Month0 Participant 68	AB68	2	0	3	2	Spring water	2	0	Gynaecologist	Government hospital	1	1	0	1	1	1	0	0	1	Overweight	Female	0	0	0	0	0
Month0 Participant 69	AB69	1	2	3	1	Spring water	1	1	Gynaecologist	Private hospital	1	1	1	0	1	0	1	0	2	Normal weight	Male	0	0	0	0	0
Month0 Participant 70	AB70	2	2	2	1	Spring water	1	0	Nurse	Home	1	1	1	1	1	1	0	0	3	Normal weight	Female	0	1	1	1	0
Month0 Participant 71	AB71	2	2	3	1	Spring water	2	0	Other Doctor	Government hospital	0	0	1	1	1	0	1	1	3	Normal weight	Female	0	1	1	1	0
month3 Participant 1	BB01	2	2	3	2	Spring water	2	0	Gynaecologist	Private hospital		1	0	1	1	0	1	0	3	Overweight	Femaie	1	1	1	1	0
month3 Participant 2a	BB02a	2	2	3	1	Spring water	1	0	Gynaecologist	Government hospital		1	1	1	2	0	0	0	3	Overweight	Female	0	1	1	1	0
month3 Participant 2b	BB02b	2	2	3	1	Spring water	1	0	Gynaecologist	Government hospital		1	1	1	2	0	0	0	3	Overweight	Male	1	1	1	1	0
month3 Participant 2c	BB02c	2	2	3	1	Spring water	1	0	Gynaecologist	Government hospital		1	1	1	2	0	0	0	3	Overweight	Male	1	1	1	1	0
month3 Participant 3	BB03	3	3	3	2	Spring water	2	2	Nurse	Private hospital		1	0	1	1	1	0	0	2	Normal weight	Male	0	1	1	1	0
month3 Participant 4	BB04	2	2	3	1	Covered well	1	1	Gynaecologist	Government hospital		1	1	0	1	0	0	0	2	Normal weight	Male	1	1	1	1	0
month3 Participant 5	BB05	2	2	3	2	Spring water	2	0	Gynaecologist	Private hospital		1	0	1	1	1	0	0	2	Normal weight	Male	0	1	1	1	0
month3 Participant 6	BB06	2	2	1	2	Spring water	1	0	Gynaecologist	Private hospital		1	0	1	1	1	0	0	3	Normal weight	Male	1	1	1	0	1
month3 Participant 7	BB07	2	0	1	2	Spring water	2	0	Gynaecologist	Government hospital		1	0	0	1	0	0	0	1	Normal weight	Female	1	0	0	1	0
month3 Participant 8	BB08	2	0	3	2	Other	2	0	Nurse	Private hospital		0	0	0	1	0	0	0	2	Normal weight	Female	1	1	1	1	1
month3 Participant 9	BB09	3	2	3	2	Spring water	2	0	Gynaecologist	Private hospital		1	1	1	1	1	0	1	3	Normal weight	Male	1	1	1	1	0
month3 Participant 11	BB11	1	3	2	2	Covered well	1	2	Gynaecologist	Government hospital		1	1	1	1	1	1	1	3	Overweight	Male	1	1	1	1	0
month3 Participant 12	BB12	2	0	2	2	Spring water	1	0	Nurse	Private hospital		0	0	0	1	1	0	0	1	Overweight	Female	0	1	1	1	0
month3 Participant 14	BB14	2	2	2	2	Spring water	2	2	Nurse	Private hospital		1	1	1	1	1	0	1	3	Normal weight	Male	0	1	0	1	1
month3 Participant 15	BB15	2	2	3	2	Municipal/piped water	2	1	Gynaecologist	Private hospital		1	1	1	1	1	0	0	2	Overweight	Female	1	1	1	1	1
month3 Participant 16	BB16	1	3	2	2	Covered well	1	2	Gynaecologist	Private hospital		1	1	1	2	1	0	1	2	Normal weight	Male	1	1	1	1	1
month3 Participant 17	BB17	2	2	3	2	Covered well	1	1	Gynaecologist	Private hospital		1	1	1	1	1	1	1	3	Obese	Female	1	1	1	1	0
month3 Participant 18	BB18	2	2	2	2	Covered well	2	0	Gynaecologist	Private hospital		0	1	0	1	0	0	0	3	Overweight	Male	0	1	1	1	1
month3 Participant 19	BB19	2	2	3	2	Spring water	2	0	Gynaecologist	Government hospital		1	0	1	1	1	0	0	2	Normal weight	Female	0	1	1	1	1
month3 Participant 22	BB22	1	2	3	1	Spring water	1	1	Nurse	Home		0	0	1	1		0	1	2	Obese	Male	0	1	1	1	0
month3 Participant 23	BB23	3	3	3	1	Hand pump	1	0	Gynaecologist	Government hospital		1	0	1	1		1	0	1	Obese	Female	0	1	1	1	1
month3 Participant 26	BB26	2	3	2	1	Covered well	2	1	Gynaecologist	Government hospital		1	1	1	1	0	0	0	3	Normal weight	Male	1	1	1	1	1
month3 Participant 27	BB27	2	3	2	1	Covered well	2	3	Gynaecologist	Private hospital		1	0	1	1	1	0	1	3	Overweight	Female	0	1	0	1	0
month3 Participant 28	BB28	2	3	2	1	Covered well	2	3	Nurse	Private hospital		1	0	1	1	0	1	1	3	Obese	Male	1	1	1	1	0
month3 Participant 29	BB29	1	2	2	2	Hand pump	1	2	Gynaecologist	Private hospital		1	1	1	1	1	0	0	2	Underweight	Male	1	1	1	1	1
month3 Participant 31	BB31	2	0	1	1	Spring water	2	0				0	0	0	2	0	0	0	2	Normal weight	Female	0	1	0	1	0
month3 Participant 32	BB32	2	0	3	1	Spring water	2	0	Nurse	Private hospital		0	0	0	1	0	0	0	0	Obese	Female	1
month3 Participant 33	BB33	3	0	1	1	Spring water	1	0	Nurse	Private hospital		0	0	0	1	0	0	0	3	Overweight	Female	0	1	1	1	1
month3 Participant 34	BB34	2	0	3	1	Spring water	2	0	Other Doctor	Home		0	0	0	1	1	0	0	3	Normal weight	Female	0	1	1	1	0
month3 Participant 36	BB36	1	0	3	1	Spring water	1	0	Gynaecologist	Private hospital		0	1	0	1	0	0	0	4	Underweight	Female	0	1	1	0	0
month3 Participant 37	BB37	2	0	3	1	Spring water	2	0	Lady health worker (LHW)	Home		1	1	0	1	1	0	1	2	Obese	Male	1	1	0	0	0
month3 Participant 38	BB38	1	0	3	1	Spring water	1	0	Gynaecologist	Private hospital		1	0	1	1	0	0	0	2	Underweight	Female	1	1	1	1	0
month3 Participant 39	BB39	1	0	3	1	Spring water	1	0	Gynaecologist	Private hospital		1	1	1	1	1	0	0	2	Overweight	Female	0	1	1	1	0
month3 Participant 40	BB40	2	0	3	1	Spring water	1	0	Gynaecologist	Government hospital		0	0	1	2	0	1	0	4	Normal weight	Female	0	1	0	1	0
month3 Participant 41	BB41	1	2	3	2	Hand pump	1	2	Gynaecologist	Private hospital		1	1	1	1	0	1	0	3	Overweight	Male	0	1	1	1	0
month3 Participant 42	BB42	2	0	3	2	Spring water	2	0	Gynaecologist	Private hospital		1	1	0	1	0	0	1	2	Normal weight	Female	1	1	1	1	1
month3 Participant 43	BB43	2	3	3	2	Covered well	2	2	Gynaecologist	Government hospital		1	1	1	1	1	1	1	3	Underweight	Male	1	1	1	1	0
month3 Participant 44	BB44	2	0	1	1	Municipal/piped water	2	0	Gynaecologist	Private hospital		0	0	0	1	0	0	0	2	Underweight	Male	1	1	1	1	1
month3 Participant 46	BB46	2	0	3	2	Spring water	2	0	Gynaecologist	Private hospital		1	1	0	1	0	0	0	2	Normal weight	Male	1	1	1	1	0
month3 Participant 47	BB47	2	0	3	1	Spring water	1	0	Other Doctor	Private hospital		1	1	1	1	0	0	1	2	Overweight	Male	1	1	1	1	0
month3 Participant 48	BB48	1	0	3	1	Spring water	1	0	Lady health worker (LHW)	Private hospital		1	1	1	1	0	0	0	4	Normal weight	Female	1	1	1	1	0
month3 Participant 50	BB50	2	0	3	2	Spring water	2	0	Gynaecologist	Private hospital		1	1	0	1	1	0	0	3	Normal weight	Male	0	1	0	0	0
month3 Participant 51	BB51	2	0	1	2	Spring water	2	0	Gynaecologist	Private hospital		1	0	1	1	1	0	0	1	Normal weight	Male	1	1	0	0	0
month3 Participant 52	BB52	2	0	3	1	Spring water	2	0	Gynaecologist	Private hospital		1	1	1	1	0	1	0	2	Normal weight	Female	1	1	0	1	0
month3 Participant 53	BB53	3	2	3	1	Spring water	2	0	Gynaecologist	Government hospital		0	0	0	1	0	0	0	2	Overweight	Female	1	1	1	1	0
month3 Participant 54	BB54	1	0	3	1	Spring water	1	2	Gynaecologist	Private hospital		1	1	1	1	0	1	1	3	Obese	Male	1	1	0	1	0
month3 Participant 55	BB55	1	0	3	1	Spring water	1	0	Gynaecologist	Private hospital		1	0	1	1	1	0	0	3	Normal weight	Female	1	1	1	1	0
month3 Participant 56	BB56	1	0	3	2	Municipal/piped water	1	0	Gynaecologist	Private hospital		1	1	1	1	0	0	0	2	Underweight	Female	0	1	1	1	0
month3 Participant 57	BB57	2	0	2	1	Municipal/piped water	1	0	Gynaecologist	Private hospital		1	0	1	1	1	0	0	3	Normal weight	Male	0	1	1	1	1
month3 Participant 59	BB59	2	2	2	1	Spring water	1	1	Gynaecologist	Private hospital		1	1	1	1	1	1	1	4	Overweight	Male	1	1	1	1	0
month3 Participant 60	BB60	3	0	3	1	Spring water	2	0	Nurse	Private hospital		0	1	0	1	0	0	0	2	Normal weight	Male	0	1	1	1	0
month3 Participant 61	BB61	1	0	3	1	Spring water	1	0	Other Doctor	Government hospital		0	0	0	1	1	0	0	3	Normal weight	Male	0	0	1	1	1
month3 Participant 63	BB63	2	0	3	1	Spring water	2	0	Gynaecologist	Private hospital		0	1	0	1	1	0	0	2	Underweight	Female	0	1	1	1	0
month3 Participant 64	BB64	2	0	2	1	Spring water	2	0	Gynaecologist	Private hospital		0	1	0	1	1	0	1	2	Normal weight	Female	0	1	1	1	1
month3 Participant 66	BB66	1	1	3	1	Spring water	1	0	Gynaecologist	Private hospital		1	1	1	1	1	1	1	2	Overweight	Male	1	0	0	0	1
month3 Participant 67	BB67	2	0	2	1	Spring water	2	0	Gynaecologist	Private hospital		1	1	1	1	1	0	0	3	Normal weight	Female	0	1	0	0	0
month3 Participant 69	BB69	1	2	3	1	Spring water	1	1	Gynaecologist	Private hospital		1	1	0	1	0	1	0	2	Overweight	Male	0	0	1	1	0
month3 Participant 70	BB70	2	2	2	1	Spring water	1	0	Nurse	Home		1	1	1	1	1	0	0	3	Normal weight	Female	0	1	1	1	0
month3 Participant 71	BB71	2	2	3	1	Spring water	2	0	Other Doctor	Government hospital		0	1	1	1	0	1	1	3	Normal weight	Female	1	1	1	1	0
																				Overweight
